# Supplementary material for: From Iron Deficiency to Overload: A Missing Link in the Mechanisms of Cardiac Autonomic Nervous System Dysfunction
Source: J Clin Med. 2026 Feb 28;15(5):1871. doi: 10.3390/jcm15051871 (PMC12986322; doi:10.3390/jcm15051871)
Supplement: Supplementary file 1 [file jcm-15-01871-s001.zip]

Archive with 1 entries (1 files):
- jcm-4125840-supplementary.pdf
